# Supplementary material for: mAPKL: R/ Bioconductor package for detecting gene exemplars and revealing their characteristics
Source: BMC Bioinformatics. 2015 Sep 15;16(1):291. doi: 10.1186/s12859-015-0719-5 (PMC4572678; doi:10.1186/s12859-015-0719-5)
Supplement: Additional file 1: — Package ‘mAPKL_1.1.1.tar.gz’ including source code, documentation. (GZ 1979 kb) [file 12859_2015_719_MOESM1_ESM.gz]

Archive with 53 entries (44 files):
- mAPKL/DESCRIPTION
- mAPKL/NAMESPACE
- mAPKL/NEWS
- mAPKL/R
- mAPKL/R/AllClasses.R
- mAPKL/R/annotate.R
- mAPKL/R/classification.R
- mAPKL/R/loadFiles.R
- mAPKL/R/mAPKL.R
- mAPKL/R/metrics.R
- mAPKL/R/netwAttr.R
- mAPKL/R/preprocess.R
- mAPKL/R/probes2pathways.R
- mAPKL/R/report.R
- mAPKL/R/sampling.R
- mAPKL/build
- mAPKL/build/vignette.rds
- mAPKL/inst
- mAPKL/inst/doc
- mAPKL/inst/doc/mAPKL.R
- mAPKL/inst/doc/mAPKL.Rnw
- mAPKL/inst/doc/mAPKL.pdf
- mAPKL/inst/unitTests
- mAPKL/inst/unitTests/test_annotate.R
- mAPKL/inst/unitTests/test_metrics.R
- mAPKL/inst/unitTests/test_sampling.R
- mAPKL/man
- mAPKL/man/Annot-class.Rd
- mAPKL/man/Classify-class.Rd
- mAPKL/man/DataLD-class.Rd
- mAPKL/man/NetAttr-class.Rd
- mAPKL/man/annotate.Rd
- mAPKL/man/classification.Rd
- mAPKL/man/figures
- mAPKL/man/figures/Thumbs.db
- mAPKL/man/figures/density_train.jpeg
- mAPKL/man/figures/network.jpg
- mAPKL/man/figures/report.jpg
- mAPKL/man/loadFiles.Rd
- mAPKL/man/mAPKL-package.Rd
- mAPKL/man/mAPKL.Rd
- mAPKL/man/mAPKLRes-class.Rd
- mAPKL/man/metrics.Rd
- mAPKL/man/netwAttr.Rd
- mAPKL/man/preprocess.Rd
- mAPKL/man/probes2pathways.Rd
- mAPKL/man/report.Rd
- mAPKL/man/sampling.Rd
- mAPKL/tests
- mAPKL/tests/runTests.R
- mAPKL/vignettes
- mAPKL/vignettes/Thumbs.db
- mAPKL/vignettes/mAPKL.Rnw
