# Supplementary material for: mAPKL: R/ Bioconductor package for detecting gene exemplars and revealing their characteristics
Source: BMC Bioinformatics. 2015 Sep 15;16(1):291. doi: 10.1186/s12859-015-0719-5 (PMC4572678; doi:10.1186/s12859-015-0719-5)
Supplement: Additional file 1: — Package ‘mAPKL_1.1.1.tar.gz’ including source code, documentation. (GZ 1979 kb) [file 12859_2015_719_MOESM1_ESM.gz › mAPKL/DESCRIPTION]

Package: mAPKL
Type: Package
Title: A Hybrid Feature Selection method for gene expression data
Version: 1.1.1
Date: 2015-07-21
Author: Argiris Sakellariou
Maintainer: Argiris Sakellariou <argisake@gmail.com>
Depends: R (>= 3.2.0), Biobase
Imports: multtest, clusterSim, apcluster, limma, e1071, AnnotationDbi,
        methods, parmigene,igraph,reactome.db
Suggests: BiocStyle, knitr, mAPKLData, hgu133plus2.db, RUnit,
        BiocGenerics
VignetteBuilder: knitr
Description: We propose a hybrid FS method (mAP-KL), which combines multiple hypothesis testing and affinity propagation (AP)-clustering algorithm along with the Krzanowski & Lai cluster quality index, to select a small yet informative subset of genes.
License: GPL (>= 2)
biocViews: FeatureExtraction, DifferentialExpression, Microarray,
        GeneExpression
Packaged: 2015-07-23 12:52:48 UTC; argi
