# Supplementary material for: mAPKL: R/ Bioconductor package for detecting gene exemplars and revealing their characteristics
Source: BMC Bioinformatics. 2015 Sep 15;16(1):291. doi: 10.1186/s12859-015-0719-5 (PMC4572678; doi:10.1186/s12859-015-0719-5)
Supplement: Additional file 1: — Package ‘mAPKL_1.1.1.tar.gz’ including source code, documentation. (GZ 1979 kb) [file 12859_2015_719_MOESM1_ESM.gz › mAPKL/NAMESPACE]

import("multtest", "clusterSim", "apcluster", "methods")

importFrom("Biobase", "ExpressionSet", "exprs","pData", "sampleNames", "phenoData", "experimentData", "featureNames", "exprs<-", "annotation", "assayData")

importFrom("limma", "normalizeBetweenArrays")

importFrom("e1071", "tune.svm","tune.control","svm")

importFrom("AnnotationDbi", "select", "mget")

importFrom("parmigene", "knnmi.all", "clr", "aracne.a", "aracne.m")

importFrom("reactome.db", "reactomeEXTID2PATHID", "reactomePATHID2NAME")

importFrom("igraph", "graph.adjacency", "get.edgelist", "E", "degree", "graph.strength", "closeness", "betweenness", "transitivity")

exportClasses("mAPKLRes", "DataLD", "Classify","Annot","NetAttr")
exportPattern("^[[:alpha:]]+")
