# Supplementary material for: mAPKL: R/ Bioconductor package for detecting gene exemplars and revealing their characteristics
Source: BMC Bioinformatics. 2015 Sep 15;16(1):291. doi: 10.1186/s12859-015-0719-5 (PMC4572678; doi:10.1186/s12859-015-0719-5)
Supplement: Additional file 1: — Package ‘mAPKL_1.1.1.tar.gz’ including source code, documentation. (GZ 1979 kb) [file 12859_2015_719_MOESM1_ESM.gz › mAPKL/NEWS]

Change history of package mAPKL:
====================================

Version 1.1.1:
- A new function, the "probes2pathways" has been added.
- I have added to more network reconstruction approaches. The "aracne.a" and 
  the "aracne.m" as included in the "parmigene" r-package.
- I have replaced in the "preprocess" function the type of the produced image from 
  jpeg to tiff format, with resolution=300dpi.
