# Supplementary material for: mAPKL: R/ Bioconductor package for detecting gene exemplars and revealing their characteristics
Source: BMC Bioinformatics. 2015 Sep 15;16(1):291. doi: 10.1186/s12859-015-0719-5 (PMC4572678; doi:10.1186/s12859-015-0719-5)
Supplement: Additional file 1: — Package ‘mAPKL_1.1.1.tar.gz’ including source code, documentation. (GZ 1979 kb) [file 12859_2015_719_MOESM1_ESM.gz › mAPKL/R/annotate.R]

annotate <-
function(exemplars, chip) {

    annotObj <- new("Annot")

    pkg <- chip
    require(pkg, character.only = TRUE)

    info <- select(get(pkg), keys=names(exemplars), columns=c("SYMBOL",
    "ENTREZID","ENSEMBL","MAP"), keytype="PROBEID")

    annotObj@results <- info
    annotObj@probe <- info$PROBEID
    annotObj@symbol <- info$SYMBOL
    annotObj@entrezId <- info$ENTREZID
    annotObj@ensemblId <- info$ENSEMBL
    annotObj@map <- info$MAP

    annotObj
}
