# Supplementary material for: mAPKL: R/ Bioconductor package for detecting gene exemplars and revealing their characteristics
Source: BMC Bioinformatics. 2015 Sep 15;16(1):291. doi: 10.1186/s12859-015-0719-5 (PMC4572678; doi:10.1186/s12859-015-0719-5)
Supplement: Additional file 1: — Package ‘mAPKL_1.1.1.tar.gz’ including source code, documentation. (GZ 1979 kb) [file 12859_2015_719_MOESM1_ESM.gz › mAPKL/R/probes2pathways.R]

probes2pathways <-
function(annotObj) {

    
# We first remove the NA entries
genes <- annotObj@entrezId[!is.na(annotObj@entrezId)]

# Then we map the Entrez ID to Reactome pathway identifiers
qExtID2PathID <- mget(genes, reactomeEXTID2PATHID, ifnotfound = NA)
notNA.idx <- unlist(lapply(qExtID2PathID, function(i) !all(is.na(i))))
qExtID2PathID <- qExtID2PathID[notNA.idx]
pathID <- as.character(qExtID2PathID[[1]])

# Finally we map Reactome pathway identifiers to pathway names

unlist(mget(pathID, reactomePATHID2NAME))

    
}
