# Supplementary material for: mAPKL: R/ Bioconductor package for detecting gene exemplars and revealing their characteristics
Source: BMC Bioinformatics. 2015 Sep 15;16(1):291. doi: 10.1186/s12859-015-0719-5 (PMC4572678; doi:10.1186/s12859-015-0719-5)
Supplement: Additional file 1: — Package ‘mAPKL_1.1.1.tar.gz’ including source code, documentation. (GZ 1979 kb) [file 12859_2015_719_MOESM1_ESM.gz › mAPKL/inst/unitTests/test_annotate.R]

test_annotate <-
function() {
    
## 1. if returned probe names are identical to those exported from mAPKL function
## 2. if returned number of columns equals 5 as defined in Annot class
## 3. if returned probes are no NA 
## 4. if returned number of columns equals 5 as defined in Annot class
    
library(mAPKL)
library(mAPKLData)
data(mAPKLData)

breast <- sampling(Data=mAPKLData, valPercent=40, classLabels="type", seed=135)
normTrainData <- preprocess(breast$trainData)
normTestData <- preprocess(breast$testData)
exprs(breast$trainData) <- normTrainData$clL2.normdata
exprs(breast$testData) <- normTestData$clL2.normdata
out.clL2 <- mAPKL(trObj=breast$trainData, classLabels="type",
valObj=breast$testData, dataType=7)
gene.info <- annotate(out.clL2@exemplars, "hgu133plus2.db")

exemplrs <- length(out.clL2@exemplars)
genes <- dim(gene.info@results)[1]

columns <- dim(gene.info@results)[2]


checkEquals(names(out.clL2@exemplars), gene.info@probe)
checkTrue(genes >= exemplrs)
checkTrue(!anyNA(gene.info@probe))
checkEqualsNumeric(5, columns, 0)
}
