# Supplementary material for: mAPKL: R/ Bioconductor package for detecting gene exemplars and revealing their characteristics
Source: BMC Bioinformatics. 2015 Sep 15;16(1):291. doi: 10.1186/s12859-015-0719-5 (PMC4572678; doi:10.1186/s12859-015-0719-5)
Supplement: Additional file 1: — Package ‘mAPKL_1.1.1.tar.gz’ including source code, documentation. (GZ 1979 kb) [file 12859_2015_719_MOESM1_ESM.gz › mAPKL/inst/unitTests/test_sampling.R]

test_sampling <-
function() {
    
## 1 & 2. if returned objects are of eSet class
## 3 & 4. if number of samples per eSet class object equals the defined split percentage 

    
library(mAPKLData)
data(mAPKLData)

breast <- sampling(Data=mAPKLData, valPercent=40, classLabels="type", seed=135)

allSamples <- dim(exprs(mAPKLData))[2]

tstSamples <- allSamples * 40 / 100
trSamples <- allSamples - tstSamples

checkTrue(class(breast$trainData) == 'ExpressionSet')
checkTrue(class(breast$testData) == 'ExpressionSet')
checkEqualsNumeric(trSamples, dim(exprs(breast$trainData))[2], 0)
checkEqualsNumeric(tstSamples, dim(exprs(breast$testData))[2], 0)
}
