# Supplementary material for: mAPKL: R/ Bioconductor package for detecting gene exemplars and revealing their characteristics
Source: BMC Bioinformatics. 2015 Sep 15;16(1):291. doi: 10.1186/s12859-015-0719-5 (PMC4572678; doi:10.1186/s12859-015-0719-5)
Supplement: Additional file 1: — Package ‘mAPKL_1.1.1.tar.gz’ including source code, documentation. (GZ 1979 kb) [file 12859_2015_719_MOESM1_ESM.gz › mAPKL/man/Annot-class.Rd]

\name{Annot-class}
\docType{class}
\alias{Annot-class}
\alias{Annot}

\title{Class "Annot"}
\description{S4 class for storing Annot analysis results}
\section{Slots}{
The following slots are defined for \link{Annot} objects:
\describe{
    \item{\code{results}:}{The accumulated annotation results}
    \item{\code{probe}:}{The probe id}
    \item{\code{symbol}:}{The official gene symbol}
    \item{\code{entrezId}:}{The Entrez gene Identifier}
    \item{\code{ensemblId}:}{The ensembl ID as indicated by ensembl}
    \item{\code{map}:}{The cytoband locations of the gene}
    }
}

\author{Argiris Sakellariou
\email{a.sakellariou@gonkhosp.gr}}
\keyword{classes}
