# Supplementary material for: mAPKL: R/ Bioconductor package for detecting gene exemplars and revealing their characteristics
Source: BMC Bioinformatics. 2015 Sep 15;16(1):291. doi: 10.1186/s12859-015-0719-5 (PMC4572678; doi:10.1186/s12859-015-0719-5)
Supplement: Additional file 1: — Package ‘mAPKL_1.1.1.tar.gz’ including source code, documentation. (GZ 1979 kb) [file 12859_2015_719_MOESM1_ESM.gz › mAPKL/man/DataLD-class.Rd]

\name{DataLD-class}
\docType{class}
\alias{DataLD-class}
\alias{DataLD}

\title{Class "DataLD"}
\description{S4 class for storing DataLD analysis results}
\section{Slots}{
The following slots are defined for \link{DataLD} objects:
    \describe{
        \item{\code{trainObj}:}{An eSet class object of a training set}
        \item{\code{valObj}:}{An eSet class object of a validation set}
    }
}

\author{Argiris Sakellariou
    \email{a.sakellariou@gonkhosp.gr}
}
\keyword{classes}
