# Supplementary material for: mAPKL: R/ Bioconductor package for detecting gene exemplars and revealing their characteristics
Source: BMC Bioinformatics. 2015 Sep 15;16(1):291. doi: 10.1186/s12859-015-0719-5 (PMC4572678; doi:10.1186/s12859-015-0719-5)
Supplement: Additional file 1: — Package ‘mAPKL_1.1.1.tar.gz’ including source code, documentation. (GZ 1979 kb) [file 12859_2015_719_MOESM1_ESM.gz › mAPKL/man/NetAttr-class.Rd]

\name{NetAttr-class}
\docType{class}
\alias{NetAttr-class}
\alias{NetAttr}

\title{Class "NetAttr"}
\description{
S4 class for storing some network characteristics of the top ranked genes
}

\section{Slots}{
The following slots are defined for \link{NetAttr} objects:
    \describe{
    \item{\code{edgelist}:}{The Node1 & Node2 & Weight edgelist matrix}
    \item{\code{degree}:}{The Local, Global and their Weighted values of the
    "degree" characteristic}
    \item{\code{closeness}:}{The Weighted values of the Local and Global
    "closeness" characteristic}
    \item{\code{betweenness}:}{The Weighted values of the Local and Global
    "betweenness" characteristic}
    \item{\code{transitivity}:}{The Weighted values of the Local and Global
    "transitivity" characteristic}
    }
}

\author{Argiris Sakellariou
    \email{a.sakellariou@gonkhosp.gr}
}
\keyword{classes}
