# Supplementary material for: mAPKL: R/ Bioconductor package for detecting gene exemplars and revealing their characteristics
Source: BMC Bioinformatics. 2015 Sep 15;16(1):291. doi: 10.1186/s12859-015-0719-5 (PMC4572678; doi:10.1186/s12859-015-0719-5)
Supplement: Additional file 1: — Package ‘mAPKL_1.1.1.tar.gz’ including source code, documentation. (GZ 1979 kb) [file 12859_2015_719_MOESM1_ESM.gz › mAPKL/man/annotate.Rd]

\name{annotate}
\alias{annotate}

\title{
    Genome annotation of the "exemplars".
}
\description{
The user may extract several genome specific information for the "exemplars"
as described in the microarray annotation file.
}
\usage{
    annotate(exemplars,chip)
}

\arguments{
    \item{exemplars}{
    The "exemplars" of the mAPKL class. %%\code{exemplars}
    }
    \item{chip}{
    The platforms's name of the microarray chip used (e.g. "hgu133plus2.db")
    %%\code{chip}
    }
}
\details{
This function uses as key the probe id and returns the mathing information
as described in the gene chip annotation file. The returned information are
ussually multiple to the number of probe ids (one to many relationship).
}
\value{
    \item{results}{
    The accumulated annotation results.  %%\code{results}
    }
    \item{probe}{
    The probe id.  %%\code{probe}
    }
    \item{symbol}{
    The official gene symbol.  %%\code{symbol}
    }
    \item{entrezId}{
    The Entrez gene Identifier. %\code{entrezId}
    }
    \item{ensemblId}{
    The ensembl ID as indicated by ensembl. %%\code{ensemblId}
    }
    \item{map}{
    The cytoband locations of the gene. %%\code{map}
    }
}

\author{
    Argiris Sakellariou
}

\examples{
## We use the "exemplars" from the mAPKL.Rd example

exemplrs <- c(24, 26, 42, 45, 63, 81, 95, 99, 102, 113, 134, 135, 145, 152, 168)
names(exemplrs)<- c("215717_s_at", "1561358_at", "222752_s_at", "233922_at",
"218871_x_at", "33323_r_at", "244311_at", "220932_at", "205508_at", "209596_at",
"215180_at", "1560638_a_at", "201852_x_at", "229947_at", "221731_x_at")

gene.info <- annotate(exemplrs,"hgu133plus2.db")
}

\keyword{ methods }
