# Supplementary material for: mAPKL: R/ Bioconductor package for detecting gene exemplars and revealing their characteristics
Source: BMC Bioinformatics. 2015 Sep 15;16(1):291. doi: 10.1186/s12859-015-0719-5 (PMC4572678; doi:10.1186/s12859-015-0719-5)
Supplement: Additional file 2: — Package ‘mAPKLData_1.0.0.tar.gz’ including microarray data and documentation. (GZ 9281 kb) [file 12859_2015_719_MOESM2_ESM.gz]

Archive with 13 entries (9 files):
- mAPKLData/DESCRIPTION
- mAPKLData/INDEX
- mAPKLData/NAMESPACE
- mAPKLData/NEWS
- mAPKLData/data
- mAPKLData/data/datalist
- mAPKLData/data/mAPKLData.rda
- mAPKLData/external_data_store.txt
- mAPKLData/inst
- mAPKLData/man
- mAPKLData/man/mAPKLData.Rd
- mAPKLData/vignettes
- mAPKLData/vignettes/mAPKLData.Rnw
