# Supplementary material for: mAPKL: R/ Bioconductor package for detecting gene exemplars and revealing their characteristics
Source: BMC Bioinformatics. 2015 Sep 15;16(1):291. doi: 10.1186/s12859-015-0719-5 (PMC4572678; doi:10.1186/s12859-015-0719-5)
Supplement: Additional file 2: — Package ‘mAPKLData_1.0.0.tar.gz’ including microarray data and documentation. (GZ 9281 kb) [file 12859_2015_719_MOESM2_ESM.gz › mAPKLData/DESCRIPTION]

Package: mAPKLData
Type: Package
Title: Gene expression data for testing of the package mAPKL.
Version: 1.0.0
Date: 2014-12-14
Description: Gene expression data from a breast cancer study published
        by Turashvili et al. in 2007, provided as an eSet.
biocViews: ExperimentData, ExpressionData, Cancer, Breast
Author: Argiris Sakellariou
Maintainer: Argiris Sakellariou <a.sakellariou@gonkhosp.gr>
Depends: R (>= 3.2.0)
Suggests: Biobase
LazyLoad: yes
License: Artistic-2.0
NeedsCompilation: no
Packaged: 2015-04-18 16:15:24 UTC; biocbuild
