# Supplementary material for: mAPKL: R/ Bioconductor package for detecting gene exemplars and revealing their characteristics
Source: BMC Bioinformatics. 2015 Sep 15;16(1):291. doi: 10.1186/s12859-015-0719-5 (PMC4572678; doi:10.1186/s12859-015-0719-5)
Supplement: Additional file 2: — Package ‘mAPKLData_1.0.0.tar.gz’ including microarray data and documentation. (GZ 9281 kb) [file 12859_2015_719_MOESM2_ESM.gz › mAPKLData/vignettes/mAPKLData.Rnw]

%\VignetteIndexEntry{mAPKLData: example data for the mAPKL package}
%\VignetteKeywords{Affymetrix, mAPKL}
%\VignettePackage{mAPKLData}
% \VignetteEngine{knitr::knitr}

\documentclass[12pt]{article}

<<style-knitr, eval=TRUE, echo=FALSE, results="asis">>=
BiocStyle::latex()
@

\usepackage{microtype}
\usepackage{amsmath}


\begin{document}

<<setup, include=FALSE>>=
library(knitr)
@ 

\title{\Biocpkg{mAPKLData} - Example data for the mAPKL package}
\author{Argiris Sakellariou$^{1,2}$\\[1cm]
\small{$^1$ Biomedical Informatics Unit, Biomedical Research Foundation of the 
Academy of Athens, Athens, Greece}\\[0cm]
\small{$^2$ Department of Informatics and Telecommunications, National and 
Kapodistrian Univ. of Athens, Athens, Greece}\\[0cm]
\texttt{\small{a.sakellariou@gonkhosp.gr}}
}

\maketitle
\pagenumbering{roman}

\renewcommand{\baselinestretch}{1.2}
\tableofcontents

\pagenumbering{arabic}
\setcounter{page}{1}

\section{Introduction}\label{sec:intro} 
\noindent This package provides a dataset \href{http://www.ncbi.nlm.nih.gov/geo/query/acc.cgi?acc=GSE5764}{GSE5764} 
available at the NCBI Gene Expression Omnibus to demonstarate the functionality 
within the \Biocpkg{mAPKL} package throught a series of examples. 
In particular, the gene expression data come from a breast cancer study 
published by Turashvili et al. in 2007, aiming at identifying gene expression 
profiles of invasive ductal carcinomas (IDC) and invasive lobular carcinomas 
(ILC) in relation to normal breast epithelial cells. The study includes 30 
samples (10 normal ductal and 10 lobular cells, 5 IDC and 5 ILC tissue samples). 
Samples were analysed upon Affymetrix U133 Plus 2.0 Arrays. We employed the 
expression values as provided by the study, called "rawdata" values in the mAPKL 
analysis (see \emph{preprocess} function).

\section{Loading the data}\label{sec:load} 

The example dataset can be loaded using the \Rfunction{data} function and it is 
available through an eSet class object the \emph{mAPKLData} object. The user may 
either proceed with that object or create separate training and validation sets 
with the aid of the \emph{sampling} function of the \Biocpkg{mAPKL} package.
<<message=FALSE>>==
library(mAPKLData)
data(mAPKLData)
mAPKLData
pData(mAPKLData)
experimentData(mAPKLData)
@

\section{Session info}
<<tidy=TRUE,tidy.opts=list(width.cutoff=60)>>=
sessionInfo()
@

\section{Reference}
\begin{list}{}{\itemindent=-1.0cm}

\item Turashvili G, Bouchal J, Baumforth K, Wei W et al. "Novel markers for 
differentiation of lobular and ductal invasive breast carcinomas by laser 
microdissection and microarray analysis." BMC Cancer 27 (2007):7:55.

\item http://www.ncbi.nlm.nih.gov/geo/query/acc.cgi?acc=GSE5764

\end{list}

\end{document}
